# Supplementary material for: Optical silencing of body wall muscles induces pumping inhibition in Caenorhabditis elegans
Source: PLoS Genet. 2017 Dec 27;13(12):e1007134. doi: 10.1371/journal.pgen.1007134 (PMC5760098; doi:10.1371/journal.pgen.1007134)
Supplement: S1 Table — The data were analyzed using the Steel's many-one rank sum test. (XLSX) [file pgen.1007134.s007.xlsx]

## Sheet: Table 1
Table S1		Statistical data for Figure 2
Light ON 0-10 s
G1	G2	# of sample	Rank sum	Expected value	Variance	Test statistic	Critical value (0.95)	Critical value (0.99)
ST300	without ATR	G１= 10	67	75	50	-1.13137	2.87837	3.37821
		G２= 4
	snt-1	G１= 10	93	75	50	2.54558	2.87837	3.37821
		G２= 4
	unc-29	G１= 10	105	80	66.6667	3.06186	2.87837	3.37821	*
		G２= 5
	unc-17	G１= 10	103	80	66.1905	2.82703	2.87837	3.37821
		G２= 5
	unc-25	G１= 10	102	80	66.6667	2.69444	2.87837	3.37821
		G２= 5
	eat-4	G１= 10	87	80	66.6667	0.857321	2.87837	3.37821
		G２= 5
	unc-49	G１= 10	89	80	66.6667	1.10227	2.87837	3.37821
		G２= 5
	unc-7	G１= 10	83	105	175	-1.66304	2.87837	3.37821
		G２= 10
	inx-4	G１= 10	116.5	100	149.868	1.34781	2.87837	3.37821
		G２= 9
	unc-31	G１= 10	194	150	474.883	2.01911	2.87837	3.37821
		G２= 19
	egl-3	G１= 10	104	80	66.6667	2.93939	2.87837	3.37821	*
		G２= 5
	tdc-1	G１= 10	111	95	126.667	1.42164	2.87837	3.37821
		G２= 8
	glp-13	G１= 10	129	105	175	1.81423	2.87837	3.37821
		G２= 10
	cat-1	G１= 10	97	80	66.6667	2.08207	2.87837	3.37821
		G２= 5
	tph-1	G１= 10	97	80	66.6667	2.08207	2.87837	3.37821
		G２= 5
Light OFF 0-10 s
G1	G2	# of sample	Rank sum	Expected value	Variance	test statistic	Critical value (0.95)	Critical value (0.99)
ST300	without ATR	G１= 10	55	75	50	-2.82843	2.87837	3.37821
		G２= 4
	snt-1	G１= 10	89	75	49.7802	1.98426	2.87837	3.37821
		G２= 4
	unc-29	G１= 10	97	80	66.4286	2.08579	2.87837	3.37821
		G２= 5
	unc-17	G１= 10	92	80	66.4286	1.47233	2.87837	3.37821
		G２= 5
	unc-25	G１= 10	97	80	66.4286	2.08579	2.87837	3.37821
		G２= 5
	eat-4	G１= 10	89	80	66.4286	1.10424	2.87837	3.37821
		G２= 5
	unc-49	G１= 10	81	80	66.4286	0.122694	2.87837	3.37821
		G２= 5
	unc-7	G１= 10	89	105	175	-1.20949	2.87837	3.37821
		G２= 10
	inx-4	G１= 10	108	100	149.605	0.654058	2.87837	3.37821
		G２= 9
	unc-31	G１= 10	55	150	475	-4.3589	2.87837	3.37821	**
		G２= 19
	egl-3	G１= 10	78	80	66.6667	-0.244949	2.87837	3.37821
		G２= 5
	tdc-1	G１= 10	92	95	126.405	-0.266833	2.87837	3.37821
		G２= 8
	flp-13	G１= 10	75	105	175	-2.26779	2.87837	3.37821
		G２= 10
	cat-1	G１= 10	92	80	66.4286	1.47233	2.87837	3.37821
		G２= 5
	tph-1	G１= 10	93	80	66.4286	1.59502	2.87837	3.37821
		G２= 5
