# Supplementary material for: Optical silencing of body wall muscles induces pumping inhibition in Caenorhabditis elegans
Source: PLoS Genet. 2017 Dec 27;13(12):e1007134. doi: 10.1371/journal.pgen.1007134 (PMC5760098; doi:10.1371/journal.pgen.1007134)
Supplement: S2 Table — The data were analyzed using the Kruskal-Wallis test with post-hoc Steel-Dwass multiple comparison test (XLSX) [file pgen.1007134.s008.xlsx]

## Sheet: Table 2
Table S2		Statistical data for Figure 4
Light ON 10-20 s
intensity	G1	G2	# of sample	U-value	Expected U-value	Variance (U)	Z-score	p-value (Two-tailed)
2.5 mW/mm2	N2	unc-7(e5)	G１= 12	23	72	298.7	2.83519	0.00457989433034 **
			G２= 12
	N2	unc-31(e928)	G１= 12	74	84	377.48	0.514697	0.606765084965 n.s
			G２= 14
	N2	unc-7(e5)unc-31(e928)	G１= 12	28	78	336.7	2.72489	0.00643235599107 **
			G２= 13
	unc-7(e5)	unc-31(e928)	G１= 12	31	84	377.48	2.72789	0.00637405288599 **
			G２= 14
	unc-7(e5)	unc-7(e5)unc-31(e928)	G１= 12	71	78	336.7	0.381484	0.702844040966 n.s
			G２= 13
	unc-31(e928)	unc-7(e5)unc-31(e928)	G１= 14	38	91	424.15	2.57346	0.0100687872175 *
			G２= 13
10 mW/mm2	N2	unc-7(e5)	G１= 27	93	256.5	2009	3.64777	0.000264525351897 **
			G２= 19
	N2	unc-31(e928)	G１= 27	252.5	283.5	2314.37	0.644385	0.51932595951 n.s.
			G２= 21
	N2	unc-7(e5)unc-31(e928)	G１= 27	38	175.5	1199.02	3.9709	7.16026511723e-05 **
			G２= 13
	unc-7(e5)	unc-31(e928)	G１= 19	86	199.5	1362.87	3.07446	0.00210882092884 **
			G２= 21
	unc-7(e5)	unc-7(e5)unc-31(e928)	G１= 19	83	123.5	679	1.55425	0.120125701598 n.s.
			G２= 13
	unc-31(e928)	unc-7(e5)unc-31(e928)	G１= 21	29.5	136.5	796.01	3.7925	0.000149139137927 **
			G２= 13
40 mW/mm2	N2	unc-7(e5)	G１= 14	28	70	270.74	2.55253	0.0106943673829 *
			G２= 10
	N2	unc-31(e928)	G１= 14	23	84	356.68	3.22992	0.0012382304542 **
			G２= 12
	N2	unc-7(e5)unc-31(e928)	G１= 14	5	91	413.78	4.2278	2.35982968049e-05 **
			G２= 13
	unc-7(e5)	unc-31(e928)	G１= 10	43.5	60	228.57	1.09137	0.275109044942 n.s.
			G２= 12
	unc-7(e5)	unc-7(e5)unc-31(e928)	G１= 10	26.5	65	259.74	2.38885	0.016901238343 *
			G２= 13
	unc-31(e928)	unc-7(e5)unc-31(e928)	G１= 12	58	78	337.87	1.08807	0.276566038305 n.s.
			G２= 13
Light ON 50-60 s
intensity	G1	G2	# of sample	U-value	Expected U-value	Variance (U)	Z-score	p-value (Two-tailed)
2.5 mW/mm2	N2	unc-7(e5)	G１= 12	21	72	299.35	2.94769	0.00320155736368 **
			G２= 12
	N2	unc-31(e928)	G１= 12	48.5	84	376.71	1.82905	0.067391783268 †
			G２= 14
	N2	unc-7(e5)unc-31(e928)	G１= 12	4	78	336.96	4.03128	5.54748260132e-05 **
			G２= 13
	unc-7(e5)	unc-31(e928)	G１= 12	69	84	377.87	0.771649	0.440322541744 n.s.
			G２= 14
	unc-7(e5)	unc-7(e5)unc-31(e928)	G１= 12	18	78	337.35	3.26671	0.00108804176648 **
			G２= 13
	unc-31(e928)	unc-7(e5)unc-31(e928)	G１= 14	30	91	424.15	2.9619	0.00305742626816 **
			G２= 13
10 mW/mm2	N2	unc-7(e5)	G１= 27	49	256.5	1844.32	4.8317	1.35373668772e-06 **
			G２= 19
	N2	unc-31(e928)	G１= 27	42.5	283.5	2171.49	5.17176	2.31901876566e-07 **
			G２= 21
	N2	unc-7(e5)unc-31(e928)	G１= 27	0	175.5	1090.12	5.31544	1.06401688382e-07 **
			G２= 13
	unc-7(e5)	unc-31(e928)	G１= 19	144.5	199.5	1362.35	1.49011	0.136195995449 n.s.
			G２= 21
	unc-7(e5)	unc-7(e5)unc-31(e928)	G１= 19	41	123.5	679.13	3.16577	0.00154674710803 **
			G２= 13
	unc-31(e928)	unc-7(e5)unc-31(e928)	G１= 21	15	136.5	796.01	4.30644	1.6590647138e-05 **
			G２= 13
40 mW/mm2	N2	unc-7(e5)	G１= 14	52.5	70	123.01	1.57788	0.114594241566 n.s.
			G２= 10
	N2	unc-31(e928)	G１= 14	78	84	42	0.92582	0.354539479774 n.s.
			G２= 12
	N2	unc-7(e5)unc-31(e928)	G１= 14	45	91	276.89	2.76443	0.00570229300657 **
			G２= 13
	unc-7(e5)	unc-31(e928)	G１= 10	42	60	81.95	1.9884	0.0467677553812 *
			G２= 12
	unc-7(e5)	unc-7(e5)unc-31(e928)	G１= 10	44	65	213.24	1.43808	0.150410619728 n.s.
			G２= 13
	unc-31(e928)	unc-7(e5)unc-31(e928)	G１= 12	36	78	212.03	2.88437	0.00392200431849 **
			G２= 13
Light OFF 50-60 s
intensity	G1	G2	# of sample	U-value	Expected U-value	Variance (U)	Z-score	p-value (Two-tailed)
2.5 mW/mm2	N2	unc-7(e5)	G１= 12	36	72	299.87	2.07891	0.0376253516879 *
			G２= 12
	N2	unc-31(e928)	G１= 12	57	84	377.87	1.38897	0.16484260249 n.s.
			G２= 14
	N2	unc-7(e5)unc-31(e928)	G１= 12	63	78	337.87	0.816049	0.414471889545 n.s.
			G２= 13
	unc-7(e5)	unc-31(e928)	G１= 12	33	84	377.74	2.62405	0.00868899533594 **
			G２= 14
	unc-7(e5)	unc-7(e5)unc-31(e928)	G１= 12	32	78	338	2.50207	0.0123469459196 *
			G２= 13
	unc-31(e928)	unc-7(e5)unc-31(e928)	G１= 14	82	91	424.67	0.436735	0.662303233268 n.s.
			G２= 13
10 mW/mm2	N2	unc-7(e5)	G１= 27	212	256.5	2009.13	0.992788	0.320813395517 n.s.
			G２= 19
	N2	unc-31(e928)	G１= 27	115	283.5	2312.61	3.50388	0.000458540488366 **
			G２= 21
	N2	unc-7(e5)unc-31(e928)	G１= 27	82.5	175.5	1198.69	2.68615	0.00722810337917 **
			G２= 13
	unc-7(e5)	unc-31(e928)	G１= 19	75	199.5	1362.61	3.37274	0.000744229128637 **
			G２= 21
	unc-7(e5)	unc-7(e5)unc-31(e928)	G１= 19	51	123.5	679.25	2.78178	0.00540612441741 **
			G２= 13
	unc-31(e928)	unc-7(e5)unc-31(e928)	G１= 21	105.5	136.5	794.91	1.09952	0.271542310646 n.s.
			G２= 13
40 mW/mm2	N2	unc-7(e5)	G１= 14	26.5	70	291.41	2.54821	0.0108278093739 *
			G２= 10
	N2	unc-31(e928)	G１= 14	8.5	84	377.74	3.88463	0.000102486148169 **
			G２= 12
	N2	unc-7(e5)unc-31(e928)	G１= 14	10	91	424.54	3.93122	8.45162763591e-05 **
			G２= 13
	unc-7(e5)	unc-31(e928)	G１= 10	0	60	230	3.95628	7.61250246216e-05 **
			G２= 12
	unc-7(e5)	unc-7(e5)unc-31(e928)	G１= 10	8	65	260	3.53499	0.000407790689711 **
			G２= 13
	unc-31(e928)	unc-7(e5)unc-31(e928)	G１= 12	61	78	338	0.924678	0.355133375179 n.s.
			G２= 13
(Light OFF 10-20 s)-(Light ON 50-60 s)
intensity	G1	G2	# of sample	U-value	Expected U-value	Variance (U)	Z-score	p-value (Two-tailed)
2.5 mW/mm2	N2	unc-7(e5)	G１= 12	10	72	300	3.57957	0.00034415785385 **
			G２= 12
	N2	unc-31(e928)	G１= 12	77	84	378	0.360041	0.718816361015 n.s.
			G２= 14
	N2	unc-7(e5)unc-31(e928)	G１= 12	14	78	337.48	3.48382	0.00049430817021 **
			G２= 13
	unc-7(e5)	unc-31(e928)	G１= 12	38	84	378	2.36598	0.017982187562 *
			G２= 14
	unc-7(e5)	unc-7(e5)unc-31(e928)	G１= 12	48	78	337.48	1.63304	0.102460258476 n.s.
			G２= 13
	unc-31(e928)	unc-7(e5)unc-31(e928)	G１= 14	58	91	424.15	1.60234	0.109080055191 n.s.
			G２= 13
10 mW/mm2	N2	unc-7(e5)	G１= 27	150	256.5	2009.13	2.376	0.0175015730622 *
			G２= 19
	N2	unc-31(e928)	G１= 27	74.5	283.5	2315	4.34381	1.40032049607e-05 **
			G２= 21
	N2	unc-7(e5)unc-31(e928)	G１= 27	139	175.5	1199.14	1.05404	0.291863182158 n.s.
			G２= 13
	unc-7(e5)	unc-31(e928)	G１= 19	14.5	199.5	1363.12	5.01077	5.42130743368e-07 **
			G２= 21
	unc-7(e5)	unc-7(e5)unc-31(e928)	G１= 19	89.5	123.5	679.13	1.30468	0.192001945113 n.s.
			G２= 13
	unc-31(e928)	unc-7(e5)unc-31(e928)	G１= 21	14	136.5	796.25	4.34122	1.41696528069e-05 **
			G２= 13
40 mW/mm2	N2	unc-7(e5)	G１= 14	28	70	255.4	2.62809	0.00858660357278 **
			G２= 10
	N2	unc-31(e928)	G１= 14	0	84	341.04	4.54859	5.40069919069e-06 **
			G２= 12
	N2	unc-7(e5)unc-31(e928)	G１= 14	0	91	387.59	4.62225	3.79595727669e-06 **
			G２= 13
	unc-7(e5)	unc-31(e928)	G１= 10	20	60	230	2.63752	0.00835142347588 **
			G２= 12
	unc-7(e5)	unc-7(e5)unc-31(e928)	G１= 10	12	65	260	3.28692	0.00101289436471 **
			G２= 13
	unc-31(e928)	unc-7(e5)unc-31(e928)	G１= 12	43	78	338	1.90375	0.0569428780606 †
			G２= 13
