# Supplementary material for: Optical silencing of body wall muscles induces pumping inhibition in Caenorhabditis elegans
Source: PLoS Genet. 2017 Dec 27;13(12):e1007134. doi: 10.1371/journal.pgen.1007134 (PMC5760098; doi:10.1371/journal.pgen.1007134)
Supplement: S3 Table — The data were analyzed using the Mann-Whiteny test. (XLSX) [file pgen.1007134.s009.xlsx]

## Sheet: Table 3
Table S3		Statistical data for Figure 5
Light ON 0-10 s
G1	G2		U-value	p-value (Two-tailed)
N2	unc-7	G１= 3	0	< 0.1 †
		G２= 3
	unc-31	G１= 3	3
		G２= 3
	unc31: unc-7	G１= 3	0	< 0.1 †
		G２= 3
	N2:l1-ablation	G１= 3	0	< 0.1 †
		G２= 4
	unc-31;l1-ablation	G１= 3	0	< 0.05 *
		G２= 5
unc-7	unc-31	G１= 3	0	< 0.1 †
		G２= 3
	unc31: unc-7	G１= 3	0	< 0.1 †
		G２= 3
	N2:l1-ablation	G１= 3	6
		G２= 4
	unc-31;l1-ablation	G１= 3	0	< 0.05 *
		G２= 5
unc-31	unc31: unc-7	G１= 3	0	< 0.1 †
		G２= 3
	N2:l1-ablation	G１= 3	0	< 0.1 †
		G２= 4
	unc-31;l1-ablation	G１= 3	0	< 0.05 *
		G２= 5
unc-31: unc-7	N2:l1-ablation	G１= 3	3
		G２= 4
	unc-31;l1-ablation	G１= 3	2
		G２= 5
N2:l1-ablation	unc-31;l1-ablation	G１= 4	4
		G２= 5
Light ON 50-60 s
G1	G2		U-value	p-value (Two-tailed)
N2	unc-7	G１= 3	1
		G２= 3
	unc-31	G１= 3	0	< 0.1 †
		G２= 3
	unc31: unc-7	G１= 3	0	< 0.1 †
		G２= 3
	N2:l1-ablation	G１= 3	0	< 0.1 †
		G２= 4
	unc-31;l1-ablation	G１= 3	0	< 0.05 *
		G２= 5
unc-7	unc-31	G１= 3	2
		G２= 3
	unc31: unc-7	G１= 3	0	< 0.1 †
		G２= 3
	N2:l1-ablation	G１= 3	5
		G２= 4
	unc-31;l1-ablation	G１= 3	0	< 0.05 *
		G２= 5
unc-31	unc31: unc-7	G１= 3	0	< 0.1 †
		G２= 3
	N2:l1-ablation	G１= 3	4
		G２= 4
	unc-31;l1-ablation	G１= 3	0	< 0.05 *
		G２= 5
unc-31: unc-7	N2:l1-ablation	G１= 3	0	< 0.1 †
		G２= 4
	unc-31;l1-ablation	G１= 3	7
		G２= 5
N2:l1-ablation	unc-31;l1-ablation	G１= 4	1	< 0.05 *
		G２= 5
